# Supplementary material for: Assessing the Influence of Propylthiouracil and Phenytoin on the Metabolomes of the Thyroid, Liver, and Plasma in Rats
Source: Metabolites. 2023 Jul 14;13(7):847. doi: 10.3390/metabo13070847 (PMC10383188; doi:10.3390/metabo13070847)
Supplement: Supplementary file 1 [file metabolites-13-00847-s001.zip]

Archive with 2 entries (2 files):
- metabolites-2296454-supplementary.xlsx
- metabolites-2296454_Supplementary Materials.pdf
